# Supplementary material for: Image quality of abdominal ultrasonography after esophagogastroduodenoscopy is preserved by using carbon dioxide insufflation: A non-inferiority test in the same subject
Source: PLoS One. 2022 Sep 29;17(9):e0275257. doi: 10.1371/journal.pone.0275257 (PMC9521841; doi:10.1371/journal.pone.0275257)
Supplement: S1 Table — (XLSX) [file pone.0275257.s001.xlsx]

## Sheet: Sheet1
						Review of ultrasonograms by four expert reviewers using a four-point Likert-like scale: 1 - depiction rate of 0%–24%, 2 - 25%–49%, 3 - 50%–74%, 4 - 75%–100%
						Pancreas Head								Pancreas Body								Pancreas Tail								Liver Right Lobe								Liver Left Lobe								Liver Caudate Lobe
Hight (cm)	Weight (kg)	BMI (kg/m2)	Abdominal circumference (cm)	EGD procedure time (min)	Duration of period after EGD to post-EGD AUS (min)	pre-EGD AUS				post-EGD AUS				pre-EGD AUS				post-EGD AUS				pre-EGD AUS				post-EGD AUS				pre-EGD AUS				post-EGD AUS				pre-EGD AUS				post-EGD AUS				pre-EGD AUS
159.5	47.2	18.5533	67	00:04:00	60	4	4	4	4	4	4	4	4	4	4	4	4	4	4	4	4	2	3	3	4	3	4	3	4	4	4	4	4	4	4	4	4	4	4	4	4	4	4	4	4	4	4	4	4
169.2	54.1	18.8972	74	00:04:00	80	3	4	3	4	3	4	4	4	4	4	3	4	4	4	4	4	3	3	2	3	2	3	2	3	4	4	4	4	4	4	4	4	4	4	4	4	4	4	4	4	4	4	4	4
170.5	95.3	32.7827	104	00:05:00	81	1	3	2	3	1	2	2	2	1	1	3	3	2	1	2	2	1	1	2	2	1	1	1	1	3	3	4	4	3	2	3	3	4	3	4	4	4	4	3	4	1	1	4	3
152	54.2	23.4591	87	00:06:00	77	3	3	3	4	4	3	3	4	4	4	4	4	4	4	4	4	1	3	3	4	4	3	2	3	4	4	4	4	4	4	4	4	4	4	4	4	4	4	4	4	4	4	4	4
151.8	52.2	22.6531	82	00:05:00	66	2	4	2	3	3	3	3	4	4	1	2	3	4	4	3	4	2	1	1	3	2	2	2	3	4	4	4	4	4	4	4	4	4	4	4	4	4	4	4	4	3	4	4	4
156.2	43.5	17.829	60	00:04:00	110	4	4	4	4	4	4	4	4	4	4	4	4	4	4	4	4	2	3	3	4	2	3	2	4	4	4	4	4	4	4	4	4	4	4	4	4	4	4	4	4	4	4	4	4
168.2	66.6	23.5409	80	00:04:00	91	3	4	4	4	4	4	2	4	4	4	4	4	4	4	3	4	3	3	3	3	3	4	2	3	4	4	4	4	4	4	4	4	4	4	4	4	4	4	4	4	4	4	4	4
173.4	74.6	24.8108	86	00:04:00	72	2	3	2	2	1	1	2	2	3	3	2	3	3	2	2	3	1	1	1	2	1	1	1	2	4	4	4	4	4	3	4	4	4	4	4	4	4	3	4	4	4	4	3	4
156.6	57	23.243	76	00:09:00	75	4	4	4	4	4	4	4	4	4	4	3	4	4	4	4	4	4	3	2	4	4	4	3	4	4	4	4	4	4	4	4	4	4	4	4	4	4	4	4	4	4	4	3	4
158.9	47.1	18.654	77	00:05:00	63	4	4	3	4	4	4	3	4	4	4	4	4	4	4	2	4	3	4	3	3	4	4	3	4	4	4	4	4	4	4	4	4	4	4	4	4	4	4	4	4	3	4	4	4
167.8	52.9	18.7876	63	00:03:00	71	3	3	4	4	4	4	4	4	4	4	4	4	4	4	3	4	3	4	3	4	4	3	2	4	4	4	4	4	4	4	4	4	4	4	4	4	4	4	4	4	4	4	4	4
164.2	59.4	22.0313	78	00:04:00	79	2	4	2	2	3	3	3	3	3	3	2	3	4	4	3	3	1	1	1	1	1	2	2	2	4	4	4	4	4	4	4	4	4	4	4	4	4	4	4	4	4	4	4	4
155.4	56.3	23.3134	84.7	00:04:00	64	2	4	3	4	4	4	4	4	4	4	2	4	4	3	4	4	2	1	2	3	2	1	2	3	4	4	4	4	4	4	4	4	4	4	4	4	4	4	4	4	3	4	3	4
172.2	65.1	21.9541	83.5	00:05:00	66	3	4	4	4	2	2	3	4	4	4	4	4	4	4	3	4	3	3	3	4	1	1	2	3	4	4	4	4	4	3	4	3	4	4	4	4	4	4	4	4	4	4	4	4
149.4	52.6	23.5659	83	00:07:00	53	3	4	3	3	2	2	2	3	4	4	3	4	4	3	3	3	2	3	2	4	1	1	2	2	4	4	4	4	4	4	4	4	4	4	4	4	4	4	4	4	3	4	4	4
162.9	71.9	27.0948	86	00:04:00	62	2	3	3	4	3	1	2	4	4	2	3	4	4	1	1	4	1	1	2	3	2	1	1	3	4	4	4	4	4	4	4	4	4	4	4	4	4	4	4	4	3	4	4	4
173.6	67.1	22.265	80	00:06:00	96	3	4	4	4	2	4	3	4	4	4	4	4	4	4	4	4	1	2	2	2	1	2	2	3	4	3	4	4	3	3	4	4	4	4	4	4	3	4	4	4	4	4	4	4
184.9	77	22.5225	79	00:06:00	72	4	4	4	4	4	4	4	4	4	4	4	4	4	4	4	4	2	2	2	3	3	4	2	3	4	4	4	4	4	3	4	4	4	4	4	4	4	4	4	4	4	4	4	4
167.5	78	27.8013	87	00:03:00	70	3	4	3	4	2	4	3	4	4	4	2	4	4	4	4	4	2	2	1	3	1	3	2	3	4	4	4	4	4	4	4	4	4	4	4	4	4	4	4	4	3	4	3	4
193.6	75	20.0102	80.5	00:04:00	63	3	3	3	3	4	4	4	4	4	4	4	3	4	4	4	4	2	3	2	2	2	3	2	4	4	4	4	4	4	4	4	4	4	4	4	4	4	4	4	4	3	4	4	3
179.7	70.5	21.832	85.3	00:05:00	83	3	4	4	4	4	4	4	4	4	4	4	4	4	4	2	4	2	2	2	3	3	3	1	3	4	4	4	4	4	4	4	4	4	4	4	4	4	4	4	4	4	4	4	4
177.7	85.3	27.0131	81.5	00:05:00	67	4	4	3	4	2	3	2	3	4	4	4	4	3	3	2	3	3	3	2	3	1	1	1	3	4	4	4	4	4	4	4	4	4	4	4	4	4	4	4	4	4	4	4	4
158.1	48.8	19.5234	66.4	00:04:00	87	3	4	4	4	4	4	4	4	4	4	4	4	4	4	4	4	3	4	4	4	3	4	3	4	4	4	4	4	4	4	4	4	4	4	4	4	4	4	4	4	2	4	4	4
177.8	72.7	22.997	84.5	00:05:00	65	3	3	4	4	3	4	3	3	4	4	3	4	4	3	3	4	3	3	2	3	2	2	2	2	4	4	4	4	4	4	4	4	4	4	4	4	4	4	4	4	3	4	4	4
177.6	74	23.461	84.6	00:04:00	68	2	4	4	4	2	3	3	4	4	4	4	4	4	4	3	4	3	3	2	4	3	2	2	3	4	4	4	4	4	4	4	4	4	4	4	4	4	4	4	4	3	4	4	4
175.2	81	26.3886	88.5	00:05:00	63	2	3	3	3	2	3	2	3	4	4	3	3	4	3	2	3	3	1	2	2	2	2	1	3	4	4	4	4	4	3	4	4	4	3	4	4	4	3	3	4	4	4	4	4
169.4	71	24.7418	90	00:04:00	79	2	4	4	4	4	4	4	4	4	4	4	4	4	4	4	4	1	2	2	3	1	2	2	3	4	4	4	4	4	4	4	4	4	4	4	4	4	4	4	4	4	4	4	4
148.3	48.4	22.0071	66	00:04:00	77	4	4	4	4	4	4	4	4	4	4	4	4	4	4	4	4	2	3	2	3	2	3	2	3	4	4	4	4	4	4	4	4	4	4	4	4	4	4	4	4	4	4	4	4
179.8	75.3	23.2925	84.8	00:03:00	70	2	3	3	3	2	4	3	4	4	4	3	3	4	4	3	4	1	2	1	2	1	2	2	3	4	3	4	4	4	4	4	4	4	4	4	4	4	4	4	4	4	4	4	4
176.5	73.4	23.5617	84.5	00:05:00	83	3	3	3	3	1	3	2	3	3	2	4	3	3	3	2	4	1	1	2	3	1	1	1	2	4	4	4	4	4	3	4	4	4	4	4	4	4	3	3	4	1	4	3	4
[truncated: 84 more columns]
